# Supplementary material for: Small-RNA Sequencing Reveals Altered Skeletal Muscle microRNAs and snoRNAs Signatures in Weanling Male Offspring from Mouse Dams Fed a Low Protein Diet during Lactation
Source: Cells. 2021 May 11;10(5):1166. doi: 10.3390/cells10051166 (PMC8150574; doi:10.3390/cells10051166)
Supplement: Supplementary file 1 [file cells-10-01166-s001.zip]

Archive with 1 entries (1 files):
- cells-1202102-supplementary.pdf
